# Supplementary material for: Kallikrein-Related Peptidase 6 Is Associated with the Tumour Microenvironment of Pancreatic Ductal Adenocarcinoma
Source: Cancers (Basel). 2021 Aug 5;13(16):3969. doi: 10.3390/cancers13163969 (PMC8392253; doi:10.3390/cancers13163969)
Supplement: Supplementary file 1 [file cancers-13-03969-s001.zip]

Archive with 1 entries (1 files):
- cancers-1267171-supplementary.pdf
